# Supplementary material for: Microfluidic Single-Cell Proteomics Assay Chip: Lung Cancer Cell Line Case Study
Source: Micromachines (Basel). 2021 Sep 23;12(10):1147. doi: 10.3390/mi12101147 (PMC8541572; doi:10.3390/mi12101147)
Supplement: Supplementary file 1 [file micromachines-12-01147-s001.zip]

Archive with 1 entries (1 files):
- micromachines-1368382-supplementary.pdf
